# Supplementary material for: The Effects of Oral Semaglutide on Hepatic Fibrosis in Subjects with Type 2 Diabetes in Real-World Clinical Practice: A Post Hoc Analysis of the Sapporo-Oral SEMA Study
Source: Pharmaceuticals (Basel). 2025 Jan 19;18(1):129. doi: 10.3390/ph18010129 (PMC11769496; doi:10.3390/ph18010129)
Supplement: Supplementary file 1 [file pharmaceuticals-18-00129-s001.zip]

Archive with 2 entries (2 files):
- Supplementary Figure S1 pharmaceuticals-3412452.pdf
- Supplementary Table_02_20250110_kitsunai_Creared.pdf
